# Supplementary material for: Single-cell transcriptomics reveals a novel mechanism of RDH16 regulating immune infiltration in hepatocellular carcinoma
Source: Front Immunol. 2026 Jan 12;16:1689987. doi: 10.3389/fimmu.2025.1689987 (PMC12832884; doi:10.3389/fimmu.2025.1689987)
Supplement: Supplementary file 4 [file Table1.xlsx]

## Sheet: Sheet 1
Only HCCDB18
